# Supplementary material for: Transporter gene acquisition and innovation in the evolution of Microsporidia intracellular parasites
Source: Nat Commun. 2018 Apr 27;9:1709. doi: 10.1038/s41467-018-03923-4 (PMC5923384; doi:10.1038/s41467-018-03923-4)
Supplement: Supplementary file 3 — Supplementary Data 1 [file 41467_2018_3923_MOESM3_ESM.xlsx]

## Sheet: Table S1 AncNTTMicRoz
AA PostProb			mean for AncNTTmic/roz = 0.45
I	0.170651
V	0.189613
L	0.265045
W	0.332234
L	0.260511
P	0.309151
V	0.186315
W	0.33141
L	0.255565
L	0.260099
A	0.150041
Y	0.333883
E	0.283182
A	0.152102
A	0.152102
V	0.187139
I	0.174361
L	0.121599
G	0.239077
E	0.290602
V	0.178483
H	0.153751
N	0.250618
Q	0.184666
P	0.329761
G	0.231657
Q	0.162819
N	0.220115
I	0.237428
E	0.277411
S	0.190437
I	0.178483
P	0.314509
P	0.306265
G	0.240725
I	0.231657
K	0.321517
L	0.268343
A	0.146331
L	0.178895
L	0.140148
I	0.23413
I	0.285243
A	0.119951
G	0.187139
L	0.190025
K	0.228772
K	0.152927
K	0.177246
Y	0.3615
T	0.147156
G	0.199505
V	0.271641
S	0.164056
L	0.304617
E	0.159522
S	0.126134
I	0.173949
K	0.239901
S	0.110882
S	0.115416
I	0.102638
F	0.16859
N	0.101814
K	0.154163
N	0.168178
P	0.152514
N	0.178895
L	0.91014
P	0.747733
T	0.784007
G	0.325227
S	0.173949
E	0.891179
N	0.494229
S	0.505771
A	0.211459
Q	0.294312
S	0.358615
N	0.159934
S	0.362737
L	0.322754
E	0.389942
F	0.233718
S	0.324402
T	0.609646
W	0.708574
R	0.810387
G	0.207749
R	0.174361
F	0.523083
W	0.966612
P	0.850783
I	0.620363
H	0.306265
G	0.241962
H	0.614592
E	0.998351
Y	0.216406
S	0.12737
F	0.207337
L	0.0964551
L	0.141385
K	0.647568
K	0.981039
L	0.431575
L	0.237428
P	0.93075
L	0.601814
L	0.381698
L	0.272877
M	0.918796
L	0.366035
F	0.832646
L	0.552762
I	0.964551
C	0.793075
F	0.829349
N	0.402308
Y	0.999588
S	0.854493
V	0.380049
L	0.91014
R	0.994641
D	0.756801
M	0.621599
K	0.998351
D	0.997939
A	0.6723
L	0.393652
V	0.958368
I	0.34089
Q	0.269167
A	0.60676
K	0.421682
A	0.198269
S	0.508656
G	0.295136
S	0.446002
E	0.95878
S	0.629843
I	0.982688
P	0.599753
Y	0.524732
I	0.364386
K	0.999588
L	0.305029
W	0.351608
A	0.408904
V	0.625721
L	0.979802
P	0.999176
I	0.156636
S	0.654988
V	0.44765
L	0.316158
F	0.485161
T	0.454246
L	0.251443
L	0.414262
F	0.990519
T	0.910552
K	0.801319
L	0.79019
S	0.796373
N	0.217642
R	0.425392
G	0.516076
Y	0.257626
S	0.569662
Q	0.461253
E	0.549464
K	0.303792
V	0.870569
F	0.992168
Y	0.924567
I	0.21723
M	0.392003
L	0.45136
S	0.655812
G	0.182605
F	0.994641
L	0.399835
L	0.198269
F	0.55235
F	0.985161
A	0.173537
L	0.287304
F	0.52061
G	0.748145
F	0.330998
V	0.494641
L	0.517312
L	0.242374
P	0.937758
L	0.176422
F	0.287304
F	0.366035
R	0.401072
D	0.493817
Y	0.284831
L	0.349959
H	0.94188
P	0.980627
H	0.411377
K	0.183017
S	0.246496
A	0.313685
D	0.539159
Y	0.260099
L	0.643446
E	0.241962
T	0.197444
I	0.382935
L	0.535037
P	0.288953
G	0.244847
G	0.950948
K	0.556472
I	0.204452
M	0.495878
A	0.181781
V	0.211459
R	0.420445
G	0.707337
L	0.409316
E	0.312448
F	0.390354
L	0.470734
L	0.258038
G	0.702391
L	0.400247
L	0.321517
V	0.341303
R	0.196208
M	0.617065
F	0.453009
R	0.402721
Y	0.474444
W	1
T	0.872218
F	0.27535
T	0.85573
L	0.588211
I	0.329349
Y	0.998763
V	0.664468
F	0.245672
A	0.577082
E	0.999176
L	0.671476
W	0.962077
G	0.962902
S	0.69291
I	0.478566
V	0.782358
L	0.990519
S	0.933636
L	0.773702
L	0.983512
F	0.99629
W	0.982275
G	0.978566
F	0.933223
A	0.887881
N	0.999176
E	0.809975
I	0.626134
C	0.932811
T	0.622424
I	0.382523
N	0.624073
E	0.949299
A	0.953009
K	0.535449
R	0.997527
F	0.997527
Y	0.979802
P	0.721764
L	0.617065
L	0.446414
S	0.3446
I	0.408904
G	0.258862
A	0.957131
N	1
I	0.46249
A	0.472795
A	0.422094
L	0.779472
I	0.389942
I	0.240725
S	0.473619
G	0.639324
L	0.187139
A	0.290602
M	0.757214
I	0.17972
G	0.199505
L	0.410965
S	0.317395
K	0.115416
L	0.164056
V	0.366859
Y	0.313273
N	0.346249
E	0.122836
S	0.3615
L	0.354905
P	0.554411
F	0.34089
G	0.304617
S	0.1385
D	0.262572
S	0.272465
S	0.117065
G	0.177246
W	0.272465
E	0.386645
Q	0.251031
T	0.327288
L	0.171476
I	0.252267
L	0.264633
L	0.460841
Q	0.163644
L	0.153339
A	0.239489
L	0.343776
I	0.338829
L	0.25474
A	0.173124
G	0.816983
L	0.23413
L	0.345425
G	0.259275
A	0.190437
L	0.213932
I	0.477329
F	0.391179
Q	0.216406
F	0.332646
I	0.323166
Y	0.681369
R	0.474856
Y	0.593157
M	0.76958
Q	0.287304
K	0.422506
N	0.220528
V	0.620363
L	0.920857
S	0.260923
E	0.442704
D	0.443116
P	0.839654
L	0.242374
F	0.828937
Y	0.253916
E	0.161583
P	0.274938
D	0.256801
L	0.131492
S	0.125721
K	0.210635
K	0.226711
K	0.245672
Q	0.121187
E	0.139736
S	0.121187
K	0.390767
P	0.193322
K	0.789777
K	0.465375
K	0.914262
K	0.54122
S	0.138087
K	0.877988
L	0.340066
G	0.652927
I	0.346661
V	0.211871
E	0.795548
S	0.615004
F	0.469909
K	0.330998
F	0.415499
L	0.409316
L	0.32399
K	0.342127
S	0.984336
K	0.489283
Y	0.907667
L	0.411789
L	0.37634
C	0.235367
I	0.834707
A	0.874279
I	0.32399
I	0.405194
V	0.995466
I	0.394064
A	0.434872
Y	0.999176
N	0.687552
L	0.537923
V	0.45878
I	0.8446
N	0.998351
L	0.742786
I	0.34831
E	0.998763
V	0.425804
F	0.41014
V	0.263809
Y	0.49258
K	0.995466
N	0.412613
Q	0.239901
I	0.416323
R	0.582852
L	0.212696
Y	0.43075
Y	0.577906
P	0.27906
S	0.190025
K	0.159522
G	0.168178
E	0.126958
S	0.121187
D	0.216406
S	0.108409
E	0.0956307
N	0.186727
K	0.274526
I	0.1385
P	0.218467
G	0.236603
F	0.204864
I	0.306678
P	0.462077
T	0.142622
P	0.3277
L	0.182193
S	0.253916
Y	0.306265
L	0.251855
V	0.314922
Y	0.228359
T	0.346249
K	0.365622
G	0.406843
I	0.32399
E	0.312861
S	0.879225
A	0.255153
I	0.460429
T	0.444765
G	0.605523
I	0.264221
A	0.159522
V	0.817395
I	0.802968
I	0.258038
L	0.380462
L	0.948887
L	0.60676
S	0.402308
P	0.615004
L	0.121599
M	0.182193
S	0.656224
N	0.225062
L	0.263809
I	0.621187
R	0.414262
R	0.461253
F	0.420445
G	0.998763
W	1
T	0.590272
K	0.268755
T	0.850371
A	0.966612
L	0.696208
I	0.531327
T	0.808739
P	1
I	0.315334
I	0.363974
I	0.24155
L	0.47939
V	0.256801
T	0.374279
S	0.514839
L	0.238252
G	0.312448
F	0.946002
F	0.874691
G	0.812448
F	0.363561
L	0.309975
W	0.678895
Y	0.357791
Y	0.655812
K	0.563067
N	0.222589
S	0.338005
L	0.409728
M	0.259275
E	0.157049
T	0.157049
G	0.351608
S	0.165705
S	0.180544
F	0.21723
S	0.140561
S	0.187552
F	0.244023
K	0.162407
G	0.370569
L	0.215169
D	0.169415
S	0.251855
R	0.169002
K	0.210635
L	0.147156
I	0.213932
S	0.159934
S	0.159522
S	0.14798
Y	0.319044
K	0.247733
F	0.20033
I	0.211871
K	0.265458
D	0.208574
K	0.410965
P	0.305029
E	0.323578
I	0.196208
V	0.560594
K	0.297609
E	0.482688
P	0.264633
L	0.238664
L	0.188376
I	0.159934
L	0.23042
W	0.264633
L	0.198681
T	0.190849
E	0.357378
S	0.1892
G	0.214757
E	0.959192
V	0.223001
F	0.249794
D	0.470322
G	0.430338
I	0.366859
K	0.515251
F	0.481039
P	0.532564
E	0.485985
K	0.524732
K	0.515664
Q	0.343776
Q	0.36892
T	0.304204
E	0.497939
Q	0.346661
Q	0.373454
K	0.523908
E	0.482275
T	0.265045
M	0.232069
K	0.522259
K	0.516076
I	0.365622
A	0.276999
D	0.486397
V	0.289365
I	0.36892
A	0.271641
D	0.463726
E	0.472383
L	0.413026
T	0.296785
G	0.422918
H	0.317807
E	0.47197
S	0.34089
Y	0.535037
S	0.335944
I	0.360264
V	0.302143
T	0.263809
P	0.5169
I	0.360264
Y	0.546991
L	0.419209
F	0.554411
G	0.998351
F	0.23413
L	0.211047
Q	0.249794
V	0.652927
V	0.306678
L	0.238664
G	0.241138
S	0.415087
K	0.927865
A	0.612531
F	0.212284
K	0.994229
Y	0.998351
S	0.740313
V	0.44765
F	0.998763
D	0.999588
A	0.443116
T	0.758862
K	1
E	0.999588
M	0.920445
A	0.868096
F	0.657461
I	0.956307
P	0.981039
L	0.948063
D	0.945177
D	0.227123
E	0.830585
S	0.15911
R	0.707749
A	0.560181
K	0.821105
S	0.445589
K	0.997527
A	0.821105
A	0.948063
I	0.693322
D	1
G	0.936933
V	0.909316
G	0.465787
S	0.403545
R	0.892003
L	0.863149
G	0.999176
K	0.997115
S	0.9831
G	0.870981
G	0.827288
S	0.974856
L	0.218054
I	0.525969
H	0.443528
I	0.384996
L	0.173537
L	0.465787
L	0.459192
M	0.199505
I	0.336356
F	0.540396
N	0.635202
T	0.554411
N	0.278648
S	0.901896
L	0.394889
S	0.471146
Y	0.145919
A	0.553174
A	0.892003
P	0.673537
F	0.342951
V	0.29967
A	0.211047
L	0.175598
I	0.359027
I	0.348722
L	0.314509
G	0.244847
I	0.291014
I	0.296373
L	0.149629
I	0.309151
W	1
I	0.398599
F	0.156224
S	0.47939
T	0.43075
R	0.180132
S	0.183017
L	0.997115
G	0.976505
R	0.439819
Q	0.497115
F	0.91014
N	0.588211
E	0.508656
L	0.453009
T	0.625309
H	0.12737
L	0.802968
T	0.396125
E	0.252679
E	0.193735
G	0.259275
E	0.240313
E	0.416323
L	0.309563
E	0.568013
I	0.461253
S	0.330585
E	0.410552
I	0.133553
S	0.153751
K	0.219291
K	0.243199
K	0.41385
P	0.223825
K	0.164056
V	0.147568
S	0.119538
E	0.131904
L	0.166941
E	0.298021
S	0.131904
L	0.201979
K	0.314509
E	0.102638
E	0.180544
K	0.184666
S	0.145919
V	0.182605
S	0.11418
T	0.135202
L	0.201979
E	0.306678
