# Supplementary material for: Transporter gene acquisition and innovation in the evolution of Microsporidia intracellular parasites
Source: Nat Commun. 2018 Apr 27;9:1709. doi: 10.1038/s41467-018-03923-4 (PMC5923384; doi:10.1038/s41467-018-03923-4)
Supplement: Supplementary file 4 — Supplementary Data 2 [file 41467_2018_3923_MOESM4_ESM.xlsx]

## Sheet: Table S2 AncNTTRoz
AA PosteriorProb			mean for AncNTTmic = 0.54
V	0.238252
V	0.250618
L	0.341303
W	0.4662
L	0.343776
P	0.422506
V	0.238252
W	0.457543
L	0.346661
L	0.344188
A	0.212696
Y	0.452597
E	0.385408
A	0.213932
A	0.225062
V	0.263397
V	0.238252
C	0.180956
G	0.345012
E	0.41014
V	0.228359
H	0.252679
N	0.341303
Q	0.283182
P	0.448887
G	0.325227
Q	0.27535
N	0.328112
I	0.296785
E	0.383347
S	0.266694
V	0.235779
P	0.417972
P	0.449711
G	0.345837
I	0.302556
K	0.438582
L	0.344188
A	0.208574
L	0.177246
C	0.184254
I	0.297197
I	0.387881
A	0.180132
G	0.267931
L	0.246496
K	0.358615
K	0.253916
K	0.291014
Y	0.632317
P	0.293487
S	0.203627
M	0.240313
E	0.185903
N	0.506595
E	0.5
T	0.222176
S	0.381698
K	0.166117
L	0.175598
D	0.261336
E	0.288541
E	0.226298
Y	0.290602
K	0.215993
N	0.345837
K	0.177659
N	0.365622
L	0.997115
P	0.979802
T	0.984336
E	0.993405
D	0.576257
E	0.961253
H	0.481451
E	0.972795
E	0.621599
E	0.488871
A	0.990932
N	0.309151
S	0.610058
L	0.409728
R	0.464138
C	0.577906
G	0.580791
T	0.63479
W	0.838005
I	0.272053
L	0.217642
S	0.394889
F	0.522259
F	0.9662
K	0.728772
V	0.723825
A	0.488046
K	0.725474
V	0.439406
E	1
Y	0.360676
S	0.125721
F	0.23784
S	0.088211
L	0.142622
P	0.585326
K	0.99258
F	0.980627
W	0.480214
C	0.281121
M	0.91756
S	0.403133
G	0.213108
M	0.821929
F	0.799258
F	0.810387
L	0.37263
I	0.978978
A	0.645507
Y	0.5
I	0.528442
Y	1
S	0.995878
V	0.590684
L	0.644683
R	0.997939
D	0.942292
M	0.690025
K	1
D	1
A	0.938994
L	0.511129
V	0.957955
I	0.46249
E	0.587799
A	0.363561
K	0.251031
R	0.917148
Q	0.456307
L	0.329761
P	0.995878
A	0.889118
S	0.987634
I	0.992993
P	0.363561
Y	0.631492
L	0.979802
K	0.999588
M	0.253092
F	0.755977
F	0.33512
V	0.975268
L	0.943941
P	0.989283
V	0.45507
S	0.744847
I	0.718879
L	0.186727
F	0.649217
V	0.509068
F	0.253092
L	0.521847
F	0.918384
Q	0.994229
K	0.850783
L	0.720528
L	0.939406
S	0.333883
R	0.412613
G	0.811624
V	0.1554
S	0.640148
V	0.366035
E	0.410552
K	0.535037
V	0.646744
F	0.895301
F	0.376752
A	0.23413
V	0.315334
L	0.478978
I	0.328524
G	0.551113
F	0.999588
G	0.931575
I	0.291426
Y	0.779885
F	0.997939
I	0.279885
I	0.317395
Y	0.978566
G	0.800082
L	0.396538
V	0.700742
L	0.600577
L	0.884171
P	0.987634
L	0.315334
P	0.173949
F	0.4662
Q	0.472383
D	0.581204
Y	0.213932
I	0.626546
E	0.980214
P	0.993405
Y	0.290602
K	0.347486
F	0.8277
W	0.598928
T	0.191261
S	0.122012
V	0.275763
R	0.47568
D	0.991344
I	0.371805
F	0.988046
A	0.584501
D	0.993817
G	0.911789
K	0.996702
I	0.23784
M	0.996702
A	0.455894
V	0.288953
R	0.71352
G	0.995878
L	0.894477
E	0.815334
F	0.645507
L	0.822754
L	0.372218
G	0.705276
L	0.392828
F	0.822754
L	0.945177
R	0.288129
T	0.945589
I	0.340478
N	0.982688
F	0.4831
W	0.999588
T	0.997527
S	0.611294
T	0.92704
L	0.875515
I	0.403545
Y	0.999176
V	0.802968
S	0.260923
A	0.847486
E	0.999588
L	0.686315
W	1
G	0.998351
S	0.788541
I	0.345837
V	0.915911
L	0.989695
S	0.997939
L	0.98681
L	0.963726
F	0.999588
L	0.448887
G	0.609646
F	0.869332
A	0.940643
N	1
E	0.938582
I	0.57296
C	0.999176
T	0.633141
L	0.538747
K	0.77906
Q	0.994641
A	0.774114
L	0.936933
R	1
F	0.999588
Y	0.91756
P	0.990107
L	0.949711
F	0.953009
Y	0.38211
I	0.696208
F	0.299258
A	0.772053
N	0.999588
V	0.404782
A	0.439819
G	0.846661
L	0.98681
I	0.259687
L	0.342951
S	0.98681
G	0.970734
L	0.291426
T	0.615829
M	0.97568
L	0.39324
G	0.387469
I	0.359439
C	0.432399
Y	0.683017
I	0.316983
V	0.211047
Y	0.152102
N	0.16859
I	0.0919209
S	0.202803
L	0.230833
P	0.307914
L	0.274526
D	0.339654
K	0.204452
L	0.496702
S	0.684254
A	0.147156
G	0.227123
Y	0.395301
E	0.481039
T	0.183842
N	0.431162
Q	0.571723
I	0.199918
I	0.347898
L	0.550701
R	0.407255
G	0.601401
F	0.382523
F	0.459192
I	0.373866
L	0.253916
L	0.338829
G	0.951772
L	0.240725
L	0.824402
C	0.940231
L	0.272465
I	0.203215
I	0.499588
Y	0.495466
Q	0.135614
F	0.58244
I	0.3108
Y	0.672712
K	0.581616
Y	0.700742
L	0.964551
E	0.608821
K	0.429101
N	0.405194
I	0.622836
L	0.791014
P	0.89324
E	0.499176
K	0.315746
P	0.922918
I	0.422506
F	0.792663
I	0.780297
V	0.19291
S	0.515664
G	0.3108
S	0.174773
S	0.1892
P	0.174361
K	0.29019
S	0.1554
I	0.152927
E	0.191674
S	0.12366
K	0.591921
K	0.429926
K	0.864798
K	0.392828
K	0.955482
K	0.557708
S	0.152514
K	0.927453
V	0.636439
G	0.898186
F	0.366859
V	0.317807
E	0.803792
G	0.985985
L	0.59357
K	0.66859
L	0.32028
M	0.981451
F	0.783594
K	0.580379
S	0.929514
K	0.735367
L	0.564303
V	0.50371
L	0.748145
A	0.639736
M	0.605936
S	0.946414
L	0.47197
I	0.386645
V	0.998763
L	0.910552
A	0.608409
Y	0.999176
N	0.680544
I	0.434872
C	0.56925
T	0.987634
N	0.999588
L	0.618302
V	0.355317
E	1
S	0.452185
F	0.555647
A	0.474444
F	0.511129
K	0.997527
S	0.859027
A	0.373866
M	0.461665
R	0.643034
V	0.298846
Y	0.326051
A	0.937758
E	0.468673
S	0.19291
K	0.27906
G	0.45507
K	0.141385
S	0.156636
S	0.235367
L	0.11789
E	0.104699
N	0.244023
K	0.333883
L	0.125721
P	0.288953
G	0.29967
F	0.259687
I	0.369744
P	0.568013
T	0.190437
V	0.399423
E	0.43075
T	0.38582
H	0.56925
V	0.864386
M	0.582028
G	0.150866
T	0.84831
Q	0.936933
A	0.433223
I	0.345837
Q	0.478153
Q	0.995054
I	0.37263
I	0.457543
I	0.450536
G	0.957955
I	0.326463
V	0.335944
V	0.971146
I	0.924567
I	0.375515
L	0.556059
L	0.999588
L	0.929101
S	0.545342
P	0.992993
L	0.116241
F	0.410965
S	0.714757
S	0.390767
L	0.749794
I	0.602226
Q	0.981451
K	0.357378
K	0.545342
G	1
W	1
T	0.375927
Y	0.243199
V	0.568425
A	0.859852
I	0.3108
I	0.577494
T	0.63479
P	1
I	0.415911
F	0.415911
A	0.450536
L	0.845837
I	0.434872
S	0.711871
S	0.615416
L	0.261748
G	0.27906
F	0.772053
F	0.955482
G	0.875515
L	0.886232
A	0.431575
W	0.710223
Y	0.227123
Y	0.782358
N	0.993817
T	0.5338
S	0.443941
V	0.249794
T	0.313685
N	0.171476
N	0.180956
G	0.258862
K	0.378813
S	0.317807
F	0.300907
S	0.180132
L	0.159934
I	0.287716
N	0.414262
S	0.238664
L	0.193735
F	0.343364
G	0.357378
G	0.579555
G	0.299258
L	0.197032
S	0.228772
S	0.115416
K	0.153339
S	0.158697
F	0.257214
K	0.182193
S	0.186727
I	0.188376
G	0.183842
E	0.176422
K	0.314922
K	0.191261
Y	0.239901
W	0.368508
V	0.588623
F	0.207337
E	0.314922
T	0.221352
L	0.217642
L	0.52061
E	0.166529
L	0.685903
K	0.192086
F	0.177659
A	0.215581
K	0.309975
L	0.249382
I	0.145095
E	1
Q	0.245672
F	0.273702
D	0.30709
G	0.285655
I	0.261336
K	0.349959
F	0.328112
P	0.367683
E	0.324402
K	0.368508
K	0.371805
Q	0.210223
Q	0.226298
T	0.172712
E	0.341715
Q	0.206925
Q	0.219291
K	0.36892
E	0.336356
T	0.164468
L	0.165293
K	0.362325
K	0.362737
I	0.266694
A	0.170651
D	0.325227
V	0.197857
I	0.261336
A	0.1723
D	0.305029
E	0.326876
L	0.304204
T	0.19291
G	0.270816
H	0.184254
E	0.305029
S	0.221352
Y	0.368508
S	0.215169
I	0.245672
V	0.20981
T	0.178895
P	0.355317
I	0.246908
Y	0.373866
L	0.289365
I	0.362737
G	0.997527
I	0.241138
I	0.431987
A	0.301731
V	0.950536
S	0.356554
G	0.523495
G	0.347073
I	0.318631
K	0.994229
I	0.907255
L	0.518961
K	0.998763
Y	1
A	0.973619
A	0.990107
F	1
D	1
I	0.967024
S	0.618302
K	1
E	0.999588
A	0.993817
I	0.639324
S	0.654988
I	0.719291
K	0.829349
I	0.982275
D	0.789365
K	0.497527
E	0.686315
Y	0.94188
R	0.875515
A	0.959604
R	0.954658
F	0.990519
K	0.999176
G	0.988871
V	0.833059
Y	0.998763
D	1
G	1
V	0.845012
C	0.990519
G	0.994641
K	0.985161
L	0.994229
G	1
K	1
S	0.956307
M	0.252679
G	0.826876
S	0.995878
L	0.238664
L	0.432399
Q	0.602638
I	0.678071
I	0.408491
M	0.342951
L	0.456307
S	0.241138
I	0.3446
F	0.471558
N	0.984336
T	0.883347
T	0.391591
D	0.995466
I	0.671888
R	0.997527
K	0.495878
A	0.902308
A	0.877988
P	0.658285
F	0.510717
S	0.396125
L	0.441055
A	0.16859
I	0.329349
V	0.560181
L	0.381698
G	0.308739
I	0.416323
C	0.747321
L	0.24155
I	0.38211
W	1
I	0.429926
Y	0.64798
S	0.755153
T	0.380462
I	0.40066
Y	0.976505
L	1
G	0.989695
R	0.51319
K	0.941467
Y	0.991756
D	0.691674
E	0.889118
L	0.271641
T	0.380462
S	0.10305
S	0.642209
V	0.752679
K	0.38582
E	0.23042
N	0.549052
R	0.281533
D	0.834707
I	0.491756
D	0.644683
I	0.763809
D	0.422918
L	0.440231
F	0.473207
S	0.183842
S	0.213932
K	0.629019
K	0.917148
Q	0.243611
K	0.276175
K	0.226711
K	0.284831
E	0.41014
S	0.253504
E	0.500412
L	0.153751
V	0.194971
K	0.158697
V	0.182193
A	0.230833
K	0.174361
I	0.135202
K	0.135202
E	0.142622
T	0.146744
E	0.322341
E	0.450536
